# Supplementary material for: A Promising Method for the Determination of Cell Viability: The Membrane Potential Cell Viability Assay
Source: Cells. 2022 Jul 27;11(15):2314. doi: 10.3390/cells11152314 (PMC9367465; doi:10.3390/cells11152314)
Supplement: Supplementary file 1 [file cells-11-02314-s001.zip]

Archive with 1 entries (1 files):
- cells-1829476-supplementary.pdf
